# Supplementary material for: Immuno-Sensing at Ultra-Low Concentration of TG2 Protein by Organic Electrochemical Transistors
Source: Biosensors (Basel). 2023 Mar 31;13(4):448. doi: 10.3390/bios13040448 (PMC10136445; doi:10.3390/bios13040448)
Supplement: Supplementary file 1 [file biosensors-13-00448-s001.zip]

Archive with 1 entries (1 files):
- biosensors-2251941-supplementary.pdf
